# Supplementary material for: Production of viable male unreduced gametes in Brassica interspecific hybrids is genotype specific and stimulated by cold temperatures
Source: BMC Plant Biol. 2011 Jun 12;11:103. doi: 10.1186/1471-2229-11-103 (PMC3141635; doi:10.1186/1471-2229-11-103)
Supplement: Additional file 2 — Detailed crossing record (buds pollinated, pod set and seed production) of interspecific hybridization success between one genotype of B. juncea, five genotypes of B. napus and two genotypes of B. carinata. Detailed crossing record (buds pollinated, pod set and seed production) of interspecific hybridization success between one genotype of B. juncea, five genotypes of B. napus and two genotypes of B. carinata. [file 1471-2229-11-103-S2.XLS]

## Sheet: Crossing success
Additional file 4: Detailed crossing record (buds pollinated, pod set and seed production) of interspecific hybridization success between one genotype of B. juncea, five genotypes of B. napus and two genotypes of B. carinata.
Maternal	Paternal	Buds pollinated	Pods set	Swollen pods	Seeds	Seeds produced per bud pollinated		KEY
C1	N1	37	30	11	5	0.135135		Success		Code	Accession/cultivar
C1	N2	36	17	12	1	0.0277778		0		N1	B. napus cv. "Surpass4100_024DH"
C1	N4	37	18	1	0	0		0>0.1		N2	B. napus cv. "Trilogy"
C1	N5	42	17	2	0	0		0.1>0.5		N3	B. napus cv. "Westar_10DH"
C1	J1	142	87	81	10	0.0704225		0.5>1		N4	B. napus cv. "Monty_028DH"
C2	N1	69	33	13	2	0.0289855		1<		N5	B. napus cv. "Boomer"
C2	N2	71	29	18	5	0.0704225				C23	B. carinata acc. "195923.3.2_01DH"
C2	N4	36	19	4	1	0.0277778				C24	B. carinata acc. "94024.2_02DH"
C2	N5	41	20	5	1	0.0243902				J1	B. juncea acc. "J19"
C2	J1	94	41	24	0	0
J1	N1	73	26	25	180	2.46575
J1	N2	41	17	17	103	2.5122
J1	N3	49	19	19	220	4.4898
J1	N4	90	55	46	159	1.76667
J1	N5	69	26	17	120	1.73913
J1	C1	129	68	43	23	0.178295
J1	C2	95	23	9	21	0.221053
N1	C1	37	23	13	8	0.216216
N1	C2	25	14	13	115	4.6
N1	J1	90	29	20	23	0.255556
N2	C1	56	40	21	20	0.357143
N2	C2	32	23	12	32	1
N2	J1	60	39	36	8	0.133333
N3	C1	17	15	6	1	0.0588235
N3	C2	16	10	5	2	0.125
N3	J1	34	25	25	12	0.352941
N4	C1	45	20	3	6	0.133333
N4	C2	28	14	9	16	0.571429
N4	J1	76	49	42	56	0.736842
N5	C1	56	47	13	12	0.214286
N5	C2	52	40	22	48	0.923077
N5	J1	102	71	54	26	0.254902
	Total	1877	1004	641	1236	Av: 0.74
